# Supplementary material for: Translational repression of viral RNAs supports persistent arbovirus infection in mosquitoes
Source: PLoS Biol. 2026 Apr 28;24(4):e3003702. doi: 10.1371/journal.pbio.3003702 (PMC13124052; doi:10.1371/journal.pbio.3003702)
Supplement: S1 Table — List of all modified ribonucleosides identified in mass spectrometry analyses of tRNA samples with defined masses of its MS/MS fragmentation. (XLSX) [file pbio.3003702.s002.xlsx]

## Sheet: For 8h
			Time (min)		HCD
Compound	m/z	z	start	stop	Collision Energy (%)
C	244.09	1	5.1	15.1	20
U_Y	245.08	1	11.5	32.5	20
Cm_m4C_m5C_CE20	258.11	1	6	23	20
Cm_m4C_m5C_CE80	258.11	1	6	23	80
A	268.10	1	23.5	33.5	20
I	269.09	1	24	34	20
5fC	272.09	1	20	35	20
m5Um	273.11	1	33	43	20
hm5C	274.10	1	7	17	20
m1A_m2A_m6A_m8A_Am	282.12	1	5	38	20
Im_m1I	283.10	1	29	39	20
G	284.10	1	24	34	20
ncm5U	302.10	1	18	28	20
cm5U	303.08	1	24	34	20
m27G_m22G	312.13	1	23	42	20
mcm5U	317.10	1	30.5	40.5	20
m227G	326.15	1	23.5	33.5	20
mcm5s2U	333.08	1	36	46	20
Q	410.17	1	15	56	20
t6A	413.14	1	38	48	20
manQ_galQ	572.22	1	15	56	20

## Sheet: For 1d and 7d
Compound	m/z	z	HCD Collision Energy (%)
C	244.09	1	20
U_Y	245.08	1	20
D	247.09	1	20
Cm_m4C_m5C_CE80	258.11	1	80
Cm_m4C_m5C_CE20	258.11	1	20
Um_m3U_m5U_m1Y_m3Y	259.09	1	20
A	268.10	1	20
I	269.09	1	20
5fC_m44C_m4Cm	272.09	1	20
m5Um	273.11	1	20
hm5C	274.10	1	20
m1A_m2A_m6A_m8A_Am	282.12	1	20
Im_m1I	283.10	1	20
G	284.10	1	20
42C	286.10	1	20
m6Am	296.14	1	20
m7G_m2G_m1G_Gm_hm6A	298.11	1	20
ac4Cm_8xoG	300.12	1	20
ncm5U	302.10	1	20
cm5U	303.08	1	20
m27G_m22G	312.13	1	20
mcm5U	317.10	1	20
m227G	326.15	1	20
mcm5s2U	333.08	1	20
acp3U	346.12	1	20
Q	410.17	1	20
