# Supplementary material for: Translational repression of viral RNAs supports persistent arbovirus infection in mosquitoes
Source: PLoS Biol. 2026 Apr 28;24(4):e3003702. doi: 10.1371/journal.pbio.3003702 (PMC13124052; doi:10.1371/journal.pbio.3003702)
Supplement: S1 Data — Individual numerical values that underlie the summary data displayed. Separate sheets show the data underlying Figs 1B–1E, 2C–2F, 3A, 33C, 4B–4E, and S1B–S1D. (XLSX) [file pbio.3003702.s003.xlsx]

## Sheet: Fig 1B-1C
Figure 1B
U4.4 Titer (PFU/mL)						C6/36 Titer (PFU/mL)
Timepoint	R1	R2	R3			Timepoint	R1	R2	R3
3h	7600	5425	5275			3h	27000	17000	11000
8h	4275	6350	6100			8h	2100000	1700000	2700000
1d	57300	53000	35500			1d	20000000	20000000	60000000
2d	16800	17500	13800			2d	80000000	80000000	90000000
5d	11400	11200	13500			5d	4200000	3700000	3500000
7d	7220	6880	7375			7d	500000	470000	460000
Figure 1C
C6/36 qPCR gRNA						U4.4 qPCR gRNA						C6/36 qPCR sgRNA						U4.4 qPCR sgRNA
Timepoint	R1	R2	R3			Timepoint	R1	R2	R3			Timepoint	R1	R2	R3			Timepoint	R1	R2	R3
3h	83648.3	98209.8	59653.4			3h	4761.94	2361.72	3828.7			3h	378395	297609	237839			3h	6165.02	342.75	1685.53
8h	2.93181e+06	1.80855e+06	2241907			8h	29424.5	34106	37302.1			8h	83164992	4.58035e+06	73802600			8h	84128.5	110217	120803
1d	3.44413e+06	3.43364e+06	4.52106e+06			1d	13924.1	23915.9				1d	35000800	50676464	62213964			1d	59676.9	110731
2d	2400859	2.26295e+06	3.24725e+06			2d	109789	127094	138325			2d	25569600	41390148	32730698			2d	166932	185017	431853
5d	40500892	31567968	13379981			5d	130243	169386	159663			5d	38333904	33137360	2.88242e+06			5d	5727.07	80518.2	61358.1
7d		10549949	9767506			7d	53739.7	122925	111188			7d		6.41339e+06	2.65725e+06			7d	2915.93	46206.7	71241.9

## Sheet: Fig 1D
Figure 1D
U4.4 WB NSP1 normalized to Tubulin								U4.4 WB Capsid normalized to Tubulin
Timepoint	R1	R2	R3	mean	SEM			Timepoint	R1	R2	R3	mean	SEM
3h	0.00524361	0.0297749	0.0120139	0.0156775	0.00731465			3h	0.00479844	0.00163352	0.00093944	0.00245714	0.00118768
8h	0.284792	0.0423868	0.00648844	0.111222	0.0874014			8h	0.274076	0.216902	0.0860818	0.192353	0.0556401
1d	1	1	1	1	0			1d	1	1	1	1	0
2d	1.75457	1.72753	0.498769	1.32696	0.414168			2d	0.540009	0.429784	0.161027	0.37694	0.112548
5d	1.49241	0.611572	0.286998	0.796994	0.360112			5d	0.195569	0.108843	0.0265118	0.110308	0.0488081
7d	1.5558	1.33302	0.20461	1.03114	0.418241			7d	0.217372	0.316346	0.0490965	0.194272	0.0780081

## Sheet: Fig 1E
Figure 1E
C6/36 WB NSP1 normalized to Tubulin								C6/36 WB Capsid normalized to Tubulin
Timepoint	R1	R2	R3	R4	mean	SEM		Timepoint	R1	R2	R3	R4	mean	SEM
3h	0.00126691	0.000347854	0.000434245	0.00178745	0.000959116	0.000345207		3h	0.000453921	0.000386851	8.88302e-05	0.0216909	0.00565511	0.00534584
8h	0.80407	0.382911	0.192756	0.73126	0.527749	0.144617		8h	1.07454	1.00129	0.413994	0.41073	0.72514	0.181201
1d	1	1	1	1	1	0		1d	1	1	1	1	1	0
2d	0.30685	0.476542	0.616565		0.466652	0.0895436		2d	0.310392	1.33719	0.968633		0.872071	0.300317
5d	0.0364131	0.0242576	0.116416		0.0590287	0.0289072		5d	0.0294605	0.0846994	0.568622		0.227594	0.171258
7d	0.00126232	0.0608604	0.0109885	0.612274	0.171346	0.147554		7d	0.00234823	0.316679	0.267721	0.258294	0.211261	0.0708034

## Sheet: Fig 2C-2D
Figure 2C
U4.4 Polysome/Monosome ratio of AUC
normalized to 1dpi
Timepoint	8h	1d	5d	7d
R1	0.706481	1.08746	0.873336	0.73698
R2	1.03959	1.12381	0.485219	0.952044
R3	0.938644	0.788736	0.596258	0.918679
Figure 2D
C6/36 Polysome/Monosome ratio of AUC
normalized to 1dpi
Timepoint	8h	1d	5d	7d
R1	0.259116	1.28661	4.83168	1.7452
R2	0.399842	1.1957	4.71604	1.52922
R3	0.39545	0.517695	3.61716	1.29299

## Sheet: Fig 2E
Figure 2E
U4.4 WB P-eiF2a normalized to Tubulin and to mock								C6/36 WB P-eiF2a normalized to Tubulin and to mock
Timepoint	R1	R2	R3	mean	SEM			Timepoint	R1	R2	R3	mean	SEM
8h	1.12888	1.20421		1.16655	0.0376637			8h	1.668	1.95913	1.54607	1.7244	0.122529
1d	1.04794	0.937321	1.49869	1.16132	0.171683			1d	1.97316	1.57912	2.61063	2.0543	0.300524
5d	0.470911	1.11517	0.782826	0.789634	0.186012			5d	1.35326	0.449751	1.2244	1.00913	0.282154
7d	0.857598	1.60099	0.617685	1.02542	0.295999			7d		1	0.77049	0.885245	0.114755

## Sheet: Fig 2F
Figure 2F
U4.4 Polysome/Monosome ratio of qPCR							U4.4 Polysome/Monosome ratio of qPCR							C6/36 Polysome/Monosome ratio of qPCR							C6/36 Polysome/Monosome ratio of qPCR
gRNA normalized to 1dpi							sgRNA normalized to 1dpi							gRNA normalized to 1dpi							sgRNA normalized to 1dpi
Timepoint	8h	1d	5d	7d			Timepoint	8h	1d	5d	7d			Timepoint	8h	1d	5d	7d			Timepoint	8h	1d	5d	7d
R1	0.47322	0.701556	0.774281	0.506331			R1	0.424453	0.561427	2.0279	0.960119			R1	0.140131	0.890289	0.0903684	0.067849			R1	2.9814	1.23744	0.300647	0.359495
R2	0.259313	1.27011	0.547939	0.592392			R2	0.346898	0.740972	1.49299	1.34854			R2	0.108068	1.00576	0.0674419	0.081926			R2	1.19962	0.687231	0.362183	0.112897
R3	0.543128	1.02834	1.42045	0.633635			R3	0.455884	1.6976	3.16175	1.24169			R3	0.134188	1.10395		0.115947			R3	2.52234	1.07533		0.719692

## Sheet: Fig 3A
Figure 3A
U4.4 WB RPB1 normalized to Tubulin and to mock								C6/36 WB RPB1 normalized to Tubulin and to mock								HEK293T WB RPB1 normalized to Tubulin and to mock
Timepoint	R1	R2	R3	mean	SEM			Timepoint	R1	R2	R3	mean	SEM			Timepoint	R1	R2	R3	mean	SEM
1d	1.16808	0.664338	0.919918	0.917445	0.145423			1d	0.541355	1.54351	2.36772	1.48419	0.528058			18h	0.526744	0.44076	0.45233	0.473278	0.0269408

## Sheet: Fig 3C
Figure 3C
U4.4 %mcm5
Timepoint	Non-infected R1	Non-infected R2	Non-infected R3	CHIKV-infected R1	CHIKV-infected R2	CHIKV-infected R3
8h	99.8411	99.8949	100.264	99.3244	99.685	101.613
1d	100.399	99.0318	100.569	100.194	99.7133	100.55
7d	100.304	100.363	99.3333	101.681	100.002	100.699
C6/36 %mcm5
Timepoint	Non-infected R1	Non-infected R2	Non-infected R3	CHIKV-infected R1	CHIKV-infected R2	CHIKV-infected R3
8h	99.3884	99.3697	101.242	98.5159	96.861	100.33
1d	95.9467	103.672	100.382	101.144	101.58	102.198
7d	100.433	97.7005	101.18	97.8751	100.03	98.3943
U4.4 %mcm5s2
Timepoint	Non-infected R1	Non-infected R2	Non-infected R3	CHIKV-infected R1	CHIKV-infected R2	CHIKV-infected R3
8h	97.0267	103.483	99.4901	101.626	101.379	100.385
1d	96.7737	100.096	103.13	101.059	103.249	102.214
7d	107.986	99.75	92.2638	108.311	107.757	109
C6/36 %mcm5s2
Timepoint	Non-infected R1	Non-infected R2	Non-infected R3	CHIKV-infected R1	CHIKV-infected R2	CHIKV-infected R3
8h	99.3586	96.5668	104.075	98.1731	97.9825	94.9252
1d	99.4628	95.7985	104.739	96.8699	97.8372	96.8457
7d	98.4384	119.47	91.1321	111.131	98.215	100.195

## Sheet: Fig 4B-4C
Figure 4B
ZIKV Titer (PFU/mL)
Timepoint	R1	R2	R3
1d	90	140	150
4d	260	240	510
7d	1300	500	1300
10d	900	300	800
13d	480	430	640
Figure 4C
ZIKV qPCR gRNA
Timepoint	R1	R2	R3
1d	40.729	60.942	34.764
4d	6484.95	2140.41	2816.78
7d	1193.18	3047.49	516.69
10d	1449.61	1071.89	2547.82
13d	4691.74	1702.17	4971.13

## Sheet: Fig 4D-4E
Figure 4D
ZIKV WB NS3 normalized to Tubulin
Timepoint	R1	R2	R3	mean	SEM
1d	0.0908888	0.032824	0.169985	0.0978993	0.0397499
4d	1	1	1	1	0
7d	0.989196	0.98727	1.44304	1.13984	0.151605
10d	0.334672	0.224884	0.361899	0.307152	0.0418778
13d	0.816022	0.39129	0.514189	0.573834	0.126184
Figure 4E
ZIKV WB P-eIF2a normalized to Tubulin
Timepoint	R1	R2	R3	mean	SEM
1d	0.529785	0.727195	0.977314	0.744765	0.129489
4d	1.65973	1.02188	0.792366	1.15799	0.259469
7d	1.40671	1.07619	0.615139	1.03268	0.22954
10d	0.787073	0.587124	0.585955	0.653384	0.0668454
13d	1.30088	0.6418	0.682835	0.875171	0.213183

[truncated: 1 more sheets: S1 Fig B-C-D]
